# Supplementary material for: Cross-sectional survey among professionals on communication and mental health care for asylum seeking and refugee minors in Germany
Source: Commun Med (Lond). 2026 Feb 4;6:137. doi: 10.1038/s43856-026-01415-x (PMC12979618; doi:10.1038/s43856-026-01415-x)
Supplement: Supplementary file 4 — Supplementary Data 1 [file 43856_2026_1415_MOESM4_ESM.xlsx]

## Sheet: Export_CommsMed
demo_alter	demo_gender	demo_gender_txt	demographische_daten_complete	allg_rolle	allg_rolle_txt	allg_arzt_fa	allg_arzt_fa_txt	allg_beruf_sprech	allg_beruf_sprech_txt	allg_stelle	allg_stelle_text	allg_berufserf	allg_hauptberuf	allg_stelle_gefl	allg_stelle_asyl	allg_stelle_kiju	allgemeine_information_complete	gu_bewohner	gu_kinder	gu_kontakt	gu_sprechstunde	gu_sprechstunde_haeuf	gu_personal___1	gu_personal___2	gu_personal___3	gu_personal___4	gu_personal___5	gu_personal___6	gu_personal___7	gu_personal___8	gu_personal___9	gu_personal_txt	gu_gruende	gu_gruende_2___1	gu_gruende_2___2	gu_gruende_2___3	gu_gruende_2___4	gu_gruende_2___5	gu_gruende_2___6	gu_gruende_2_txt	arbeitsstelle_gu_complete	praxis_fach	praxis_pat	praxis_gefl	praxis_asyl	praxis_kiju	arbeitsstelle_arztpraxis_complete	kh_gefl	kh_asyl
30	2		2	8	Mitarbeiter in einer gesundheitsbezogenen NGO					8		2	1	0	0	0	2						0	0	0	0	0	0	0	0	0			0	0	0	0	0	0
35	1		2	4						8		2	1	50	30	15	2						0	0	0	0	0	0	0	0	0			0	0	0	0	0	0
58	2		2	1		1				4		31	1				2						0	0	0	0	0	0	0	0	0			0	0	0	0	0	0									40	30
36	1		2	4						8		10	1	10	3	10	2						0	0	0	0	0	0	0	0	0			0	0	0	0	0	0
37	1		2	4						9	Jugendmigartionsdienst	3	1	40	0	10	2						0	0	0	0	0	0	0	0	0			0	0	0	0	0	0
33	2		2	4						2		9	1				2	160	60	60	2		0	0	0	0	0	0	0	0	0		1	0	0	0	1	1	0		2
30	2		2	4						2		7	1				2	70	25	20	2		0	0	0	0	0	0	0	0	0		1	0	1	0	1	0	0		2
35	1		2	7						2		8	1				2	1500	300	10	2		0	0	0	0	0	0	0	0	0		1	0	0	0	0	1	1	a	2
55	1		2	1		1				3		26	1				2						0	0	0	0	0	0	0	0	0			0	0	0	0	0	0			2	750	150	10	5	2
61	1		2	1		1				3		32	1				2						0	0	0	0	0	0	0	0	0			0	0	0	0	0	0			2	1600	100	30	50	2
51	2		2	1		1				3		17	1				2						0	0	0	0	0	0	0	0	0			0	0	0	0	0	0			2	2500	50	25	20	2
72	2		2	1		2				3		30	1				2						0	0	0	0	0	0	0	0	0			0	0	0	0	0	0			1	950	60	120	35	2
40	2		2	1		1				5		13	1				2						0	0	0	0	0	0	0	0	0			0	0	0	0	0	0									30	20
50	1		2	4						2		1.5	1				2	250	130	80	2		0	0	0	0	0	0	0	0	0		2	0	0	0	0	0	0		2
48	1		2	7						1		8	1				2	950	180	3	1	1	1	1	1	1	1	1	1	0	0			0	0	0	0	0	0		2
29	1		2	1		6				1		1	1				2	250	100	70	1	1	1	0	1	1	0	1	0	1	0	Gynäkologe		0	0	0	0	0	0		2
57	1		2	1		1				3		20	1				2						0	0	0	0	0	0	0	0	0			0	0	0	0	0	0			2	800	150	25	30	2
49	1		2	1		1				3		13	1				2						0	0	0	0	0	0	0	0	0			0	0	0	0	0	0			2	1100	50	150	20	2
29	2		2	4						2		4	1				2	100	65	100	2		0	0	0	0	0	0	0	0	0		1	0	0	0	1	0	0		2
56	1		2	4						2		8	1				2	300	85	60	2		0	0	0	0	0	0	0	0	0		1	0	0	0	1	0	0		2
29	1		2	4						2		4	1				2	158	65	35	2		0	0	0	0	0	0	0	0	0		2	0	0	0	0	0	0		2
39	2		2	4						2		8	1				2	245	100	60	2		0	0	0	0	0	0	0	0	0		2	0	0	0	0	0	0		2
29	1		2	4						2		1	1				2	160	40	30	2		0	0	0	0	0	0	0	0	0		2	0	0	0	0	0	0		2
42	1		2	4						2		10	1				2	237	95	220	2		0	0	0	0	0	0	0	0	0		1	0	0	0	1	0	0		2
31	1		2	1		1				1		1	1				2	1800	300	100	1	2	1	0	1	0	0	0	1	0	0			0	0	0	0	0	0		2
40	1		2	4						2		4	1				2	162	52	15	2		0	0	0	0	0	0	0	0	0		2	0	0	0	0	0	0		2
39	2		2	4						2		9	1				2	160	40	10	2		0	0	0	0	0	0	0	0	0		1	0	1	1	1	0	0		2
44	2		2	1		1				3		8	1				2						0	0	0	0	0	0	0	0	0			0	0	0	0	0	0			2	1100	100	50	20	2
62	1		2	1		2				8		8	1	200	160	30	2						0	0	0	0	0	0	0	0	0			0	0	0	0	0	0
18	1		2	2				3		3		3	1				2						0	0	0	0	0	0	0	0	0			0	0	0	0	0	0			2	4500	450	450	45	2
57	1		2	1		7	Anästhesiologie, Infektiologie			1		3	1				2	2000	500	500	1	1	1	1	1	1	1	0	0	0	0			0	0	0	0	0	0		2
68	2		2	1		3				1		8	1				2	1000	180	40	1	1	1	1	1	1	1	1	0	0	0			0	0	0	0	0	0		2
59	1		2	1		1				5		33	1				2						0	0	0	0	0	0	0	0	0			0	0	0	0	0	0									50	30
30	1		2	4						2		2	1				2	160	40	5	2		0	0	0	0	0	0	0	0	0		2	0	0	0	0	0	0		2
32	2		2	4						8		1	1	1	1	1	2						0	0	0	0	0	0	0	0	0			0	0	0	0	0	0
70	1		2	1		1				1		7	1				2	200	80	70	1	2	1	1	1	0	1	0	0	0	0			0	0	0	0	0	0		2
65	1		2	1		1				2		1	1				2	150	40	50	1	2	1	0	1	0	1	0	0	0	0			0	0	0	0	0	0		2
36	1		2	1		1				4		7	1				2						0	0	0	0	0	0	0	0	0			0	0	0	0	0	0									175	82
31	1		2	1		1				4		7	1				2						0	0	0	0	0	0	0	0	0			0	0	0	0	0	0									50	20
29	1		2	1		1				5		3	1				2						0	0	0	0	0	0	0	0	0			0	0	0	0	0	0									30	20
39	1		2	1		1				4		12	1				2						0	0	0	0	0	0	0	0	0			0	0	0	0	0	0									50	50
54	2		2	1		1				5		26	1				2						0	0	0	0	0	0	0	0	0			0	0	0	0	0	0									100	20
55	1		2	4						2		1	1				2	500	165	10	2		0	0	0	0	0	0	0	0	0		1	0	0	1	1	0	0		2
32	1		2	1		1				2		2	2				2	300	100	15	1	2	0	0	1	0	0	0	0	0	0			0	0	0	0	0	0		2
43	1		2	4						1		7	1				2	900	350	27	1	2	1	0	1	1	1	1	0	1	0	Kinderkrankenschwester		0	0	0	0	0	0		2
34	2		2	4						1		8	1				2	300	25	10	1	1	1	0	0	0	0	0	0	0	0			0	0	0	0	0	0		2
53	1		2	4						1		10	1				2	800	30	0	1	1	1	0	0	1	0	1	1	0	0			0	0	0	0	0	0		2
64	1		2	7						2		8	1				2	250	70	15	2		0	0	0	0	0	0	0	0	0		1	0	0	0	1	0	0		2
38	1		2	1		1				3		2	1				2						0	0	0	0	0	0	0	0	0			0	0	0	0	0	0			2	1500	1500	0	0	2
25	1		2	4						1		1	1				2	950	70	15	1	1	1	0	1	1	1	1	0	0	1			0	0	0	0	0	0		2
24	1		2	4						1		1	1				2	2900	1000	25	1	1	1	0	1	1	1	1	1	0	0			0	0	0	0	0	0		2
39	2		2	4						1		1	1				2	1000	300	30	1	1	1	1	1	1	1	1	1	0	0			0	0	0	0	0	0		2
45	1		2	4						1		8	1				2	750	200	30	1	1	1	0	1	1	1	1	1	0	0			0	0	0	0	0	0		2
50	1		2	4						1		8	1				2	750	150	10	1	1	1	0	0	1	0	1	1	1	0	Gynäkologin		0	0	0	0	0	0		2
33	1		2	4						1		8	1				2	500	100	15	1	1	1	0	0	1	1	1	1	0	0			0	0	0	0	0	0		2
45	1		2	3						8		1.5	2	50	50	10	2						0	0	0	0	0	0	0	0	0			0	0	0	0	0	0
73	1		2	8	KJP, KIP, KT					9	Refugium	5	2	18	3	8	2						0	0	0	0	0	0	0	0	0			0	0	0	0	0	0
29	1		2	4						1		1.5	1				2	850	200	25	1	1	1	0	1	1	1	1	1	0	0			0	0	0	0	0	0		2
44	1		2	1		7	öffentliches Gesundheitswesen (Weiterbildung )			9	Gesundheitsamt	2	1	10	10	10	2						0	0	0	0	0	0	0	0	0			0	0	0	0	0	0
31	1		2	4						9	Psychosoziale Beratung	4	1	30	20	10	2						0	0	0	0	0	0	0	0	0			0	0	0	0	0	0
0	2		2	1		2				6		1	1	150	150	150	2						0	0	0	0	0	0	0	0	0			0	0	0	0	0	0
46	1		2	1		1				1		2	1				2	85	85	200	1	1	0	0	1	0	0	0	0	1	0	Pflege/MFA		0	0	0	0	0	0		2
45	2		2	1		1				5		16	1				2						0	0	0	0	0	0	0	0	0			0	0	0	0	0	0									5	1
42	1		2	1		1				3		8	1				2						0	0	0	0	0	0	0	0	0			0	0	0	0	0	0			2	1100	50	100	100	2
34	1		2	4						1		1	1				2	400	60	30	1	1	0	1	0	0	0	1	1	0	0			0	0	0	0	0	0		2
29	1		2	1		1				4		1	1				2						0	0	0	0	0	0	0	0	0			0	0	0	0	0	0									4	4
48	2		2	1		1				2		15	1				2	700	150	30	1	1	1	1	1	1	0	1	1	0	0			0	0	0	0	0	0		2
33	1		2	2				3		8		4	1	25	25	22	2						0	0	0	0	0	0	0	0	0			0	0	0	0	0	0
30	1		2	4						1		3	1				2	400	50	120	1	1	1	0	0	0	0	0	1	0	0			0	0	0	0	0	0		2
34	1		2	4						6		7	1	120	20	8	2						0	0	0	0	0	0	0	0	0			0	0	0	0	0	0
57	1		2	8	Beratung					8		4	1	160	130	20	2						0	0	0	0	0	0	0	0	0			0	0	0	0	0	0
34	1		2	4						1		0	1				2	300	100	20	1	1	0	0	1	1	0	1	1	0	0			0	0	0	0	0	0		2
40	1		2	1		1				3		1	1				2						0	0	0	0	0	0	0	0	0			0	0	0	0	0	0			2	1000	50	20	40	2
61	2		2	1		1				3		20	1				2						0	0	0	0	0	0	0	0	0			0	0	0	0	0	0			2	1200	80	100	25	2
56	2		2	1		1				3		15	1				2						0	0	0	0	0	0	0	0	0			0	0	0	0	0	0			2	800	80	10	30	2
54	2		2	1		1				3		21	1				2						0	0	0	0	0	0	0	0	0			0	0	0	0	0	0			2	900	30	20	20	2
49	2		2	1		1				3		15	1				2						0	0	0	0	0	0	0	0	0			0	0	0	0	0	0			2	1500	150	25	50	2
63	2		2	1		1				3		30	1				2						0	0	0	0	0	0	0	0	0			0	0	0	0	0	0			2	900	30	10	5	2
62	2		2	1		1				3		11	1				2						0	0	0	0	0	0	0	0	0			0	0	0	0	0	0			2	2000	100	90	3	2
58	2		2	1		1				3		24	1				2						0	0	0	0	0	0	0	0	0			0	0	0	0	0	0			2	1500	10	2	0	2
48	1		2	1		1				3		13	1				2						0	0	0	0	0	0	0	0	0			0	0	0	0	0	0			2	1400	200	20	20	2
47	1		2	4						9	Schule	8	1	100	25	40	2						0	0	0	0	0	0	0	0	0			0	0	0	0	0	0
56	2		2	1		1				3		25	1				2						0	0	0	0	0	0	0	0	0			0	0	0	0	0	0			2	1500	30	2	5	2
40	1		2	4						9	Schulsozialarbeit	14	1	30	0	20	2						0	0	0	0	0	0	0	0	0			0	0	0	0	0	0
39	1		2	4						9	ambulante Maßnahme für straffällige Jugendliche	2	1	15	0	5	2						0	0	0	0	0	0	0	0	0			0	0	0	0	0	0
59	1		2	1		1				3		16	1				2						0	0	0	0	0	0	0	0	0			0	0	0	0	0	0			2	1200	100	50	5	2
65	2		2	1		1				3		32	1				2						0	0	0	0	0	0	0	0	0			0	0	0	0	0	0			2	1700	100	30	10	2
55	1		2	1		1				3		19	1				2						0	0	0	0	0	0	0	0	0			0	0	0	0	0	0			2	1000	150	20	10	2
51	2		2	1		1				2		2	1				2	1000	50	50	1	2	1	1	1	1	0	1	1	0	0			0	0	0	0	0	0		2
23	1		2	3						9	Jobcenter	2	1	815	815	300	2						0	0	0	0	0	0	0	0	0			0	0	0	0	0	0
47	1		2	2				3		3		30	1				2						0	0	0	0	0	0	0	0	0			0	0	0	0	0	0			2	1000	400	250	20	2
41	2		2	7						1		8	1				2	600	100	0	1	1	1	0	0	0	0	1	1	0	0			0	0	0	0	0	0		2
45	2		2	1		3				6		10	1	4	4	2	2						0	0	0	0	0	0	0	0	0			0	0	0	0	0	0
42	1		2	1		1				3		8	1				2						0	0	0	0	0	0	0	0	0			0	0	0	0	0	0			2	1000	300	30	30	2
56	2		2	8	Referent					9	Behörde	5	1	0	0	0	2						0	0	0	0	0	0	0	0	0			0	0	0	0	0	0
51	1		2	1		1				3		25	1				2						0	0	0	0	0	0	0	0	0			0	0	0	0	0	0			2	700	30	30	15	2
50	1		2	1		1				5		23	1				2						0	0	0	0	0	0	0	0	0			0	0	0	0	0	0									30	20
33	2		2	4						1		6	1				2	2000	300	20	1	1	1	0	0	0	1	1	1	0	0			0	0	0	0	0	0		2
35	1		2	2				2		1		8	1				2	1000	350	300	1	1	1	0	1	1	1	1	1	1	0	Gynäkologie, Zahnmedizin		0	0	0	0	0	0		2
52	2		2	1		7	FA für Radiologie und Öffentliches Gesundheitswesen			9	Staatliches Gesundheitsamt	14	1	50	50	30	2						0	0	0	0	0	0	0	0	0			0	0	0	0	0	0
60	1		2	1		4				6		2	1	80	10	45	2						0	0	0	0	0	0	0	0	0			0	0	0	0	0	0
47	1		2	4						6		8	1	60	60	60	2						0	0	0	0	0	0	0	0	0			0	0	0	0	0	0
43	1		2	4						1		1	1				2	1400	200	5	1	1	1	1	1	1	1	1	1	1	0	Arzthelferinnen		0	0	0	0	0	0		2
24	1		2	4						1		1	1				2	1500	700	20	1	1	1	0	1	0	1	1	1	0	0			0	0	0	0	0	0		2
58	1		2	1		7	Öffentliches Gesundheitswesen			6		14	1	30	10	2	2						0	0	0	0	0	0	0	0	0			0	0	0	0	0	0
45	1		2	1		1				6		1	1	20	20	20	2						0	0	0	0	0	0	0	0	0			0	0	0	0	0	0
62	1		2	1		7	Fachärztin für Öffentliches Gesundheitsweseb			6		9	1	100	90	20	2						0	0	0	0	0	0	0	0	0			0	0	0	0	0	0
43	1		2	4						9	Migrationsberatung	3	1	180	2	150	2						0	0	0	0	0	0	0	0	0			0	0	0	0	0	0
53	1		2	1		1				3		9	1				2						0	0	0	0	0	0	0	0	0			0	0	0	0	0	0			2	1000	200	100	25	2
59	2		2	1		1				3		23	1				2						0	0	0	0	0	0	0	0	0			0	0	0	0	0	0			2	1600	60	30	20	2
63	1		2	1		6				3		28	1				2						0	0	0	0	0	0	0	0	0			0	0	0	0	0	0			3	380	8	1	8	2
27	1		2	4						1		3	1				2	180	30	15	1	1	1	0	0	0	0	0	0	1	0	Medizinische Fachangestellte		0	0	0	0	0	0		2
34	2		2	4						1		9	1				2	300	30	20	1	1	1	0	0	1	0	0	0	0	0			0	0	0	0	0	0		2
52	1		2	1		7	Fachärztin für Öffentlichen Gesundheitsdienst			9	Gesundheitsamt	3	1	20	20	12	2						0	0	0	0	0	0	0	0	0			0	0	0	0	0	0
59	1		2	1		2				6		22	1	30	25	20	2						0	0	0	0	0	0	0	0	0			0	0	0	0	0	0
32	1		2	8	Gewaltschutzkoordinatorin (Pädagogin)					2		1	1				2	3898	1026	206	1	1	1	1	1	1	0	1	0	0	0			0	0	0	0	0	0		2
47	2		2	2				2		2		8	1				2	500	100	60	1	1	1	1	1	1	0	0	0	1	0	Gynäkologie		0	0	0	0	0	0		2
47	1		2	4						2		3	1				2	50	23	30	1	2	0	0	0	1	0	0	0	0	0			0	0	0	0	0	0		2
36	1		2	1		7	Psychiatrie und Psychotherapie			9	Psychosoziales Zentrum	3	1	10	5	3	2						0	0	0	0	0	0	0	0	0			0	0	0	0	0	0
39	1		2	8	Gesundheits- und Kinderkrankenpflegerin					2		6	1				2	300	200	20	2		0	0	0	0	0	0	0	0	0		2	0	0	0	0	0	0		2
33	1		2	1		1				1		1	1				2	300	100	120	1	2	0	1	1	1	0	0	0	0	0			0	0	0	0	0	0		2
40	1		2	2				2		2		13	1				2	500	100	50	1	1	1	1	1	1	0	0	1	1	0	Gynäkolgin, Psychiater, Pulmonologe		0	0	0	0	0	0		2
62	1		2	8	Psychologin					9	Praxis	25	1	10	3	10	2						0	0	0	0	0	0	0	0	0			0	0	0	0	0	0
46	1		2	4						8		1	1	50	35	48	2						0	0	0	0	0	0	0	0	0			0	0	0	0	0	0
29	1		2	8	Psychotherapeutin in Ausbildung					9	Psychosoziales Zentrum für Geflüchtete	3	1	100	100	10	2						0	0	0	0	0	0	0	0	0			0	0	0	0	0	0
55	1		2	8	Sozialmedizinische Assistentin					8		2	1	300	200	50	2						0	0	0	0	0	0	0	0	0			0	0	0	0	0	0
66	1		2	1		3				9	Gesundheitsamt	27	1	30	20	30	2						0	0	0	0	0	0	0	0	0			0	0	0	0	0	0
47	1		2	1		1				9	Öffentlicher Gesundheitsdienst	8	1	30	30	30	2						0	0	0	0	0	0	0	0	0			0	0	0	0	0	0
57	1		2	1		1				6		11	1	25	15	25	2						0	0	0	0	0	0	0	0	0			0	0	0	0	0	0
50	1		2	1		1				3		15	1				2						0	0	0	0	0	0	0	0	0			0	0	0	0	0	0			2	1500	50	10	5	2
26	1		2	4						1		1	1				2	800	100	15	1	1	1	0	1	1	1	1	0	0	1			0	0	0	0	0	0		2
55	1		2	1		1				9	Gesundheitsamt	17	1	5	1	5	2						0	0	0	0	0	0	0	0	0			0	0	0	0	0	0
43	1		2	8	Psychologin Gesundheitsamt					8		1	1	20	0	10	2						0	0	0	0	0	0	0	0	0			0	0	0	0	0	0
52	1		2	1		1				9	Kinder- und Jugenärztlicher Dienst	12	1	15	10	10	2						0	0	0	0	0	0	0	0	0			0	0	0	0	0	0
56	1		2	4						2		3	1				2	130	40	180	2		0	0	0	0	0	0	0	0	0		1	0	0	1	1	1	0		2
65	2		2	1		1				6		14	1	25	15	15	2						0	0	0	0	0	0	0	0	0			0	0	0	0	0	0
47	2		2	4						1		3	1				2	500	200	50	1	1	1	1	1	1	1	1	1	0	0			0	0	0	0	0	0		2
32	1		2	4						2		4	1				2	240	140	100	2		0	0	0	0	0	0	0	0	0		2	0	0	0	0	0	0		2
29	1		2	4						6		2	1	75	15	35	2						0	0	0	0	0	0	0	0	0			0	0	0	0	0	0
50	2		2	4						9	Jugendhilfeeinrichtung, betreute Wohngruppe	8	1	15	15	15	2						0	0	0	0	0	0	0	0	0			0	0	0	0	0	0
34	1		2	4						2		2	1				2	120	20	20	2		0	0	0	0	0	0	0	0	0		1	0	0	0	1	0	0		2
42	1		2	1		1				6		4	1	10	2	2	2						0	0	0	0	0	0	0	0	0			0	0	0	0	0	0
57	1		2	8	Krankenschwester Prävention					6		8	1	40	8	2	2						0	0	0	0	0	0	0	0	0			0	0	0	0	0	0
57	1		2	8	Sozialmedizinische Assistentin - Einschulungsuntersuchung					6		23	1	20	4	4	2						0	0	0	0	0	0	0	0	0			0	0	0	0	0	0
33	1		2	4						2		2	1				2	370	180	5	1	3	0	0	0	1	0	0	0	0	0			0	0	0	0	0	0		2
57	2		2	4						2		1	1				2	150	30	20	2		0	0	0	0	0	0	0	0	0		2	0	0	0	0	0	0		2
34	1		2	4						6		9	1	100	3	2	2						0	0	0	0	0	0	0	0	0			0	0	0	0	0	0
36	2		2	4						6		3	1	80	5	10	2						0	0	0	0	0	0	0	0	0			0	0	0	0	0	0
33	1		2	4						9	Beratungsstelle	6	1	200	10	30	2						0	0	0	0	0	0	0	0	0			0	0	0	0	0	0
56	1		2	2				2		6		15	1	10	10	10	2						0	0	0	0	0	0	0	0	0			0	0	0	0	0	0
29	1		2	4						2		1	1				2	250	95	50	2		0	0	0	0	0	0	0	0	0		2	0	0	0	0	0	0		2
50	2		2	1		1				3		8	1				2						0	0	0	0	0	0	0	0	0			0	0	0	0	0	0			2	1500	50	200	10	2
51	1		2	4						2		5	1				2	150	30	15	2		0	0	0	0	0	0	0	0	0		2	0	0	0	0	0	0		2
40	2		2	4						1		1	1				2	650	150	10	1	1	1	0	1	0	1	1	1	0	0			0	0	0	0	0	0		2
32	1		2	6						6		4	1	10	5	10	2						0	0	0	0	0	0	0	0	0			0	0	0	0	0	0
46	2		2	1		1				6		13	1	10	10	10	2						0	0	0	0	0	0	0	0	0			0	0	0	0	0	0
55	1		2	8	Sozialmedizinische Assistentin					6		8	1	30	30	10	2						0	0	0	0	0	0	0	0	0			0	0	0	0	0	0
52	1		2	8	Krankenschwester					2		7	1				2	200	100	8	2		0	0	0	0	0	0	0	0	0		1	0	0	1	1	0	0		2
31	1		2	4						2		5	1				2	300	60	50	2		0	0	0	0	0	0	0	0	0		1	0	0	0	1	0	0		2
45	1		2	1		1				4		13	1				2						0	0	0	0	0	0	0	0	0			0	0	0	0	0	0									20	18
40	2		2	1		1				2		7	1				2	400	100	20	1	2	1	0	1	1	0	0	0	1	0	Gynäkolog*in		0	0	0	0	0	0		2
40	1		2	1		4				7		0.5	1	100	20	50	2						0	0	0	0	0	0	0	0	0			0	0	0	0	0	0
44	2		2	1		1				3		8	1				2						0	0	0	0	0	0	0	0	0			0	0	0	0	0	0			2	1200	200	25	10	2
39	1		2	4						9	Beratungsstelle	12	1	50	20	10	2						0	0	0	0	0	0	0	0	0			0	0	0	0	0	0
50	1		2	8	SMA					9	Gesundheitsamt	10	1	60	10	60	2						0	0	0	0	0	0	0	0	0			0	0	0	0	0	0
44	1		2	4						9	PSZ	12	1	20	15	16	2						0	0	0	0	0	0	0	0	0			0	0	0	0	0	0
32	1		2	1		1				5		1	1				2						0	0	0	0	0	0	0	0	0			0	0	0	0	0	0									40	3
[truncated: 248 more columns]
